# Supplementary material for: Effect of In Ovo Administration of a Multi-Strain Probiotic and Zinc Glycine Chelate on Antioxidant Capacity and Selected Immune Parameters in Newly Hatched Chicks
Source: Antioxidants (Basel). 2023 Oct 24;12(11):1905. doi: 10.3390/antiox12111905 (PMC10669093; doi:10.3390/antiox12111905)
Supplement: Supplementary file 1 [file antioxidants-12-01905-s001.zip]

Archive with 1 entries (1 files):
- antioxidants-2640336-supplementary.pdf
